# Supplementary material for: A cuproptosis-related genes signature associated with prognosis and immune cell infiltration in osteosarcoma
Source: Front Oncol. 2022 Oct 6;12:1015094. doi: 10.3389/fonc.2022.1015094 (PMC9582135; doi:10.3389/fonc.2022.1015094)
Supplement: Supplementary file 1 [file DataSheet_1.csv]

SYMBOL	ENSEMBL
FDX1	ENSG00000137714
LIAS	ENSG00000121897
DLD	ENSG00000091140
DLAT	ENSG00000150768
PDHA1	ENSG00000131828
PDHB	ENSG00000168291
MTF1	ENSG00000188786
GLS	ENSG00000115419
CDKN2A	ENSG00000147889
LIPT1	ENSG00000144182
GCLM	ENSG00000023909
CASP12	ENSG00000204403
CASP3	ENSG00000164305
CASP7	ENSG00000165806
TP53	ENSG00000141510
ULK1	ENSG00000177169
ULK2	ENSG00000083290
CAT	ENSG00000121691
GPX1	ENSG00000233276
ENDOG	ENSG00000167136
APAF1	ENSG00000120868
CASP9	ENSG00000132906
BAX	ENSG00000087088
BCL2	ENSG00000171791
TNFRSF1A	ENSG00000067182
FADD	ENSG00000168040
LOXL4	ENSG00000138131
CD274	ENSG00000120217
LGALS3	ENSG00000131981
SLC31A1	ENSG00000136868
BAD	ENSG00000002330
ATG7	ENSG00000197548
BID	ENSG00000015475
PRKAA2	ENSG00000162409
PARP1	ENSG00000143799
BCL2L1	ENSG00000171552
BCL2L11	ENSG00000153094
CP	ENSG00000047457
ATOX1	ENSG00000177556
CCS	ENSG00000173992
COX11	ENSG00000166260
COX17	ENSG00000138495
SCO1	ENSG00000133028
SCO2	ENSG00000284194
COA6	ENSG00000168275
SLC25A3	ENSG00000075415
ATP7A	ENSG00000165240
ATP7B	ENSG00000123191
COX1	ENSG00000198804
TYR	ENSG00000077498
LOXL2	ENSG00000134013
DBH	ENSG00000123454
AOC3	ENSG00000131471
MAPK1	ENSG00000100030
PDK1	ENSG00000152256
PDE3B	ENSG00000152270
UBE2D1	ENSG00000072401
H3C1	ENSG00000275714
VEGFA	ENSG00000112715
UBE2D2	ENSG00000131508
UBE2D3	ENSG00000109332
UBE2D4	ENSG00000078967
p27	ENSG00000111276
HO1	ENSG00000100292
GRP78	ENSG00000044574
p53	ENSG00000141510
PARP	ENSG00000143799
LOC23687505	ENSG00000148834
SOD1	ENSG00000142168
SOD2	ENSG00000112096
AIF	ENSG00000156709
BAK	ENSG00000030110
Atg6	ENSG00000126581
JNK	ENSG00000109339
CTR1	ENSG00000136868
CTR2	ENSG00000136867
MT1	ENSG00000187193
MAPK2	ENSG00000126934
PD1L1	ENSG00000120217
MT2	ENSG00000125148
MT-CO2	ENSG00000198712
