# Supplementary material for: A cuproptosis-related genes signature associated with prognosis and immune cell infiltration in osteosarcoma
Source: Front Oncol. 2022 Oct 6;12:1015094. doi: 10.3389/fonc.2022.1015094 (PMC9582135; doi:10.3389/fonc.2022.1015094)
Supplement: Supplementary file 2 [file DataSheet_2.csv]

ONTOLOGY	ID	Description	setSize	enrichmentScore	NES	pvalue	p.adjust	qvalues	rank	leading_edge	core_enrichment
GO:0000122	BP	GO:0000122	negative regulation of transcription by RNA polymerase II	853	-0.588087900986068	-1.56472076523836	0.000999000999000999	0.0139508349756249	0.0109528566775304	6761	tags=36%, list=21%, signal=29%	23168/861/864/23429/6271/6299/57167/79595/8819/6304/23314/57466/22828/7356/83482/85508/6386/195814/10507/6421/6469/6474/6493/25942/23309/23411/22933/51548/51547/6495/6497/6498/390598/652991/84174/4088/4090/4092/6595/6597/6608/64750/56950/6615/6591/333929/6622/22938/10174/6656/6663/6664/9580/8403/6665/54345/6657/6658/11063/30812/6662/6672/6668/6670/389058/25803/23013/6688/8878/6720/6721/6722/6736/…
GO:0000149	MF	GO:0000149	SNARE binding	105	-0.695777861171381	-1.76813432280847	0.000999000999000999	0.0139508349756249	0.0109528566775304	6534	tags=70%, list=21%, signal=56%	23256/152579/9554/10802/10427/9632/9871/6532/8773/6616/9342/116841/9892/23557/6622/9751/8677/8676/23673/8675/55014/415117/6804/112755/2054/6809/6810/6811/10228/8417/9482/6812/6813/6814/252983/134957/9515/55638/6857/341359/23208/91683/57586/83849/51760/127833/84258/6860/6861/148281/9066/90019/143425/10972/54732/7127/53373/200081/167838/55787/246126/23025/10497/440279/7405/6843/6844/9341/8673/55823…
GO:0000209	BP	GO:0000209	protein polyubiquitination	225	-0.534846532349452	-1.39243562126968	0.000999000999000999	0.0139508349756249	0.0109528566775304	9711	tags=55%, list=31%, signal=38%	54778/55905/27246/54941/55658/84282/9604/9781/220441/494470/115992/26001/165918/285671/138065/54546/149603/25897/127544/56254/54476/154214/79102/55072/80196/6047/9810/10193/6048/6049/9025/23623/23328/81858/257218/6500/6502/57154/64750/8405/92369/10273/84447/6872/7064/92305/7128/8658/80351/10210/7174/7185/7186/7187/10758/7188/7189/9830/23321/6737/10346/5987/10612/22954/53840/10475/54765/85363/8184…
GO:0001216	MF	GO:0001216	DNA-binding transcription activator activity	424	-0.59058947840457	-1.55653113068238	0.000999000999000999	0.0139508349756249	0.0109528566775304	4790	tags=29%, list=15%, signal=25%	6656/6663/6664/6666/54345/6657/11166/11063/6659/6662/6667/121340/6688/6689/121599/6720/6722/6774/6777/6778/219736/56977/9095/57057/6926/6910/6938/6939/6943/6929/6925/7022/339488/7023/7024/29842/7027/7029/7030/22797/3195/3196/7157/8626/7161/7342/27287/7716/7490/7528/404281/9189/7704/7709/51043/57623/643836/7547/51427/7771/7702/7728/10168/7767/7768/7769/7770/7772/10308/10795/23036/91975/57567/7581/…
GO:0001217	MF	GO:0001217	DNA-binding transcription repressor activity	292	-0.718966299716842	-1.8847029372631	0.000999000999000999	0.0139508349756249	0.0109528566775304	907	tags=38%, list=3%, signal=37%	7528/22890/221527/7541/7704/7709/10472/57621/26137/49854/57684/27033/10009/403341/84614/9880/57659/84878/166793/9925/10773/51341/84524/6935/9839/463/7539/339559/65243/146198/23619/80317/7556/7678/7690/7692/7693/7699/7707/169841/7728/7730/7733/7567/7568/7753/7755/7764/51222/7767/8187/57209/219749/10127/10781/23528/8427/7551/26152/79175/59348/346157/57541/342908/80818/126070/642819/126069/57711/974…
GO:0001227	MF	GO:0001227	DNA-binding transcription repressor activity, RNA polymerase II-specific	289	-0.727649202017507	-1.90602720684465	0.000999000999000999	0.0139508349756249	0.0109528566775304	907	tags=38%, list=3%, signal=37%	7528/22890/221527/7541/7704/7709/10472/57621/26137/49854/57684/27033/10009/403341/84614/9880/57659/84878/166793/9925/10773/51341/84524/6935/9839/463/7539/339559/65243/146198/23619/80317/7556/7678/7690/7692/7693/7699/7707/169841/7728/7730/7733/7567/7568/7753/7755/7764/51222/7767/8187/57209/219749/10127/10781/23528/8427/7551/26152/79175/59348/346157/57541/342908/80818/126070/642819/126069/57711/974…
GO:0001228	MF	GO:0001228	DNA-binding transcription activator activity, RNA polymerase II-specific	419	-0.591091295729897	-1.55725600243341	0.000999000999000999	0.0139508349756249	0.0109528566775304	4790	tags=29%, list=15%, signal=25%	6656/6663/6664/6666/54345/6657/11166/11063/6659/6662/6667/121340/6688/6689/121599/6720/6722/6774/6777/6778/219736/56977/9095/57057/6926/6910/6938/6939/6943/6929/6925/7022/339488/7023/7024/29842/7027/7029/7030/22797/3195/3196/7157/8626/7161/7342/27287/7716/7490/7528/404281/9189/7704/7709/51043/57623/643836/7547/51427/7771/7702/7728/10168/7767/7768/7769/7770/7772/10308/10795/23036/91975/57567/7581/…
GO:0003735	MF	GO:0003735	structural constituent of ribosome	161	-0.617681667044802	-1.59474279689895	0.000999000999000999	0.0139508349756249	0.0109528566775304	7800	tags=56%, list=25%, signal=42%	6134/4736/140801/6135/6136/6137/23521/645683/9045/6138/6139/6142/6143/6144/6146/200916/9349/6147/6152/6154/51121/6155/6157/6158/6159/6122/6160/6161/6164/11224/6165/25873/6173/6166/6168/644338/6169/6170/116832/553117/6123/6124/6171/6125/6128/6129/6130/285855/6132/6133/6175/220717/6176/6181/6204/6205/6206/6207/6208/6209/6210/6217/6218/6222/6223/6187/6224/6227/6228/6229/6231/6232/6233/51065/6234/623…
GO:0004842	MF	GO:0004842	ubiquitin-protein transferase activity	401	-0.560486072513358	-1.47513112217076	0.000999000999000999	0.0139508349756249	0.0109528566775304	3041	tags=35%, list=10%, signal=32%	7126/7128/10210/7186/7187/10758/7189/84231/10293/81559/10206/9830/89870/51127/23321/6737/10346/373/8805/7706/7726/5987/10155/10612/11074/22954/51592/53840/23087/55521/4591/10475/56658/89122/135644/90933/129868/653192/54765/80263/91107/79097/57093/283116/642612/399939/729384/85363/135892/84767/84851/57159/84675/81844/286827/117854/166655/391712/55223/84676/120146/642446/646754/55128/140691/81786/1…
GO:0004843	MF	GO:0004843	thiol-dependent deubiquitinase	100	-0.842889156065529	-2.14027924622079	0.000999000999000999	0.0139508349756249	0.0109528566775304	1805	tags=72%, list=6%, signal=68%	7345/7347/51377/9100/8237/219333/8975/9097/9958/10600/401447/100287144/100287178/100287205/100287238/100288520/100287327/100287364/100287404/377630/100287441/100287478/100287513/101241878/728369/645836/645402/728386/392197/392188/11274/10869/9099/10868/27005/23326/23358/29761/83844/389856/57646/57663/9960/84749/57478/84669/23032/9736/57558/57602/57695/84640/7375/55230/84132/124739/84101/64854/550…
GO:0004984	MF	GO:0004984	olfactory receptor activity	408	-0.538639041218833	-1.4182089840423	0.000999000999000999	0.0139508349756249	0.0109528566775304	14787	tags=100%, list=47%, signal=54%	341276/26496/283297/144124/390093/121364/392133/121275/282770/442194/26497/390266/26534/26533/390264/79490/390265/219869/219870/26539/26538/26532/126541/26476/441911/391121/127385/401973/391109/391107/121130/219960/343406/219873/128360/390201/81341/128367/128368/26531/390439/81061/440153/79334/390442/122748/390441/391189/26530/26529/81797/79290/392376/138803/138804/138799/392311/81377/286362/2863…
GO:0006497	BP	GO:0006497	protein lipidation	86	-0.652774004118219	-1.64472785659925	0.000999000999000999	0.0139508349756249	0.0109528566775304	1784	tags=34%, list=6%, signal=32%	7357/11152/56270/55062/26100/29800/79844/653082/84885/54503/79683/158866/84287/23390/84243/131540/51201/253832/340481/283576/254887/254359/51304/55146/25921/64429/55625/29801/51114
GO:0006511	BP	GO:0006511	ubiquitin-dependent protein catabolic process	595	-0.524416506040264	-1.3877460859221	0.000999000999000999	0.0139508349756249	0.0109528566775304	4597	tags=34%, list=15%, signal=29%	8405/339745/80176/84727/90864/92369/8878/201595/10273/6815/51684/7341/6613/258010/84447/6872/6880/6907/79718/30009/7041/11011/92305/91147/83590/79089/7126/7128/54472/10040/10210/58476/10221/28951/57761/10206/23321/7706/10612/22954/56658/131405/493829/114088/9320/26133/7251/7267/143941/7317/55236/51271/390595/10537/7319/7320/11065/7321/7322/7323/51619/100131816/7324/7326/7328/7329/51465/118424/309…
GO:0006605	BP	GO:0006605	protein targeting	285	-0.55595077030627	-1.45619805833923	0.000999000999000999	0.0139508349756249	0.0109528566775304	6748	tags=41%, list=21%, signal=33%	132112/344892/83597/64108/285093/10055/25813/950/6386/10952/23480/11231/6449/54557/283514/64374/23409/6505/123264/57154/100131208/64089/6653/6272/28972/9789/60559/6720/6721/6727/6728/6729/6730/6731/6726/58477/6745/6747/2040/252983/9145/9344/9747/285966/26519/26515/26517/10440/10245/29928/100287932/100652748/10469/92609/1678/26521/26520/9804/387990/56993/10953/10452/84134/401505/54543/22906/66008/…
GO:0006612	BP	GO:0006612	protein targeting to membrane	116	-0.610937690867676	-1.55736438997345	0.000999000999000999	0.0139508349756249	0.0109528566775304	6748	tags=49%, list=21%, signal=39%	132112/344892/83597/64108/285093/6386/10952/23480/11231/6449/54557/64374/6505/123264/100131208/6727/6728/6729/6730/6731/6726/6745/6747/2040/9344/9747/285966/23471/133022/9697/377630/137492/79720/55048/155382/90522/29800/79844/653082/84885/79683/158866/84243/131540/51201/253832/340481/283576/254887/254359/51304/55146/64429/55625/51114/130617/81854
GO:0008234	MF	GO:0008234	cysteine-type peptidase activity	173	-0.667752903767076	-1.72945622263581	0.000999000999000999	0.0139508349756249	0.0109528566775304	1805	tags=42%, list=6%, signal=40%	7345/7347/51377/55325/9100/8237/219333/8975/9097/9958/10600/401447/100287144/100287178/100287205/100287238/100288520/100287327/100287364/100287404/377630/100287441/100287478/100287513/101241878/728369/645836/645402/728386/392197/392188/11274/10869/9099/10868/27005/23326/23358/29761/83844/389856/57646/57663/9960/84749/57478/84669/23032/9736/57558/57602/57695/84640/7375/55230/84132/124739/84101/648…
GO:0008242	MF	GO:0008242	omega peptidase activity	112	-0.824164653442581	-2.0995974712035	0.000999000999000999	0.0139508349756249	0.0109528566775304	1805	tags=64%, list=6%, signal=61%	7345/7347/51377/9100/8237/219333/8975/9097/9958/10600/401447/100287144/100287178/100287205/100287238/100288520/100287327/100287364/100287404/377630/100287441/100287478/100287513/101241878/728369/645836/645402/728386/392197/392188/11274/10869/9099/10868/27005/23326/23358/29761/83844/389856/57646/57663/9960/84749/57478/84669/23032/9736/57558/57602/57695/84640/7375/55230/84132/124739/84101/64854/550…
GO:0008270	MF	GO:0008270	zinc ion binding	755	-0.544619485711915	-1.44742501728233	0.000999000999000999	0.0139508349756249	0.0109528566775304	6752	tags=39%, list=21%, signal=32%	84816/6257/6258/6283/6274/6276/6277/6278/6279/6280/6285/25939/79685/49855/10484/10483/10802/10427/9632/9871/6406/6407/9869/83852/6419/7536/8175/10946/85358/6469/6470/6472/6477/6478/22933/23410/23409/23408/51548/6497/169026/146857/10569/4088/6609/10924/6622/6631/6647/6687/8878/285672/6432/9705/6827/6839/79723/23118/257397/93624/6917/6919/6920/26136/80312/54790/200424/55145/57215/7067/7068/26519/26…
GO:0008514	MF	GO:0008514	organic anion transmembrane transporter activity	173	-0.762564193178704	-1.97501408322171	0.000999000999000999	0.0139508349756249	0.0109528566775304	6315	tags=90%, list=20%, signal=73%	10955/256987/94081/118980/81855/94097/345274/9058/64849/284111/121260/6566/162515/387700/9123/9194/23539/10786/57084/57030/246213/63910/6573/10560/6505/6506/6507/6509/6510/6511/55867/9390/6582/6581/9356/10864/114571/9963/9962/6576/1468/8402/8604/10165/10478/83733/60386/83884/89874/79751/79085/29957/114789/123096/253512/83447/81034/54977/291/284427/292/293/10861/65012/1836/1811/5172/375611/65010/1…
GO:0010232	BP	GO:0010232	vascular transport	87	-0.632119944024023	-1.59203428773153	0.000999000999000999	0.0139508349756249	0.0109528566775304	5972	tags=68%, list=19%, signal=55%	6558/64849/6565/6566/387700/6567/9194/6573/6505/6506/6507/6509/6510/6580/6582/6581/6584/9376/57419/376497/10999/9153/2030/3177/222962/6513/81031/114134/6515/6517/81539/54407/10991/92745/23446/6508/8671/9498/6523/6526/6528/8884/6529/6540/388662/54716/6533/6536/6541/6542/84889/8140/23428/6543/9368/53919/11309/28232/7037
GO:0015078	MF	GO:0015078	proton transmembrane transporter activity	104	-0.571288483881047	-1.45135258304095	0.000999000999000999	0.0139508349756249	0.0109528566775304	5975	tags=49%, list=19%, signal=40%	6556/4891/6564/6565/51296/121260/26503/5002/83733/79751/5250/291/292/81031/114134/56606/140679/9197/206358/153201/285641/64116/50651/51151/85414/57210/113235/55244/146802/83959/6548/6549/6550/389015/6553/84679/23315/285195/150159/100128190/133308/285335/284525/6834/10312/55002/29796/7384/7386/100128525/7388
GO:0015081	MF	GO:0015081	sodium ion transmembrane transporter activity	146	-0.7323516434345	-1.88418423141312	0.000999000999000999	0.0139508349756249	0.0109528566775304	6504	tags=80%, list=21%, signal=64%	6336/11280/6323/6324/6326/6327/6328/55800/6329/6330/6331/6334/6335/6337/6338/6339/6340/357/6554/6555/8273/201780/347051/345274/6557/6558/6559/6561/9058/64849/26266/284111/6568/10246/10786/10050/57030/6570/6571/6505/6506/6507/6511/6574/6575/6580/6581/9963/9962/9187/25769/57419/123041/283652/9154/9153/64078/6569/10568/142680/81539/54407/254428/57282/83959/8671/57835/9497/9498/83697/6523/125206/1155…
GO:0015103	MF	GO:0015103	inorganic anion transmembrane transporter activity	142	-0.531096383869796	-1.3650910724577	0.000999000999000999	0.0139508349756249	0.0109528566775304	5973	tags=44%, list=19%, signal=36%	6557/6558/6559/6560/57468/9990/10723/84561/56996/6561/26266/6568/10786/6570/6571/6505/6509/6580/55867/6581/9356/9376/1468/8402/253512/10861/65012/284129/1836/1811/5172/375611/65010/115111/116369/115019/54020/219855/23516/64116/6521/57282/83959/6522/6508/8671/57835/9497/9498/83697/6528/6529/6530/6531/6532/57348/94015/80727/7416/7417/7419/9213
GO:0015171	MF	GO:0015171	amino acid transmembrane transporter activity	76	-0.798304257687483	-1.99659723105827	0.000999000999000999	0.0139508349756249	0.0109528566775304	6315	tags=97%, list=20%, signal=78%	10955/256987/94081/118980/81855/121260/117247/6567/57084/57030/246213/6505/6506/6507/6509/6510/6511/6582/6583/8604/10165/83733/83884/79751/123096/54977/9673/140679/206358/153201/285641/120103/81539/124565/54407/10991/55089/92745/145389/55238/146167/153129/8501/124935/55244/6529/6538/6539/6540/11254/55117/348932/340024/54716/9152/6533/6534/6536/6541/56301/23657/157724/57709/6542/84889/6545/8140/81…
GO:0015179	MF	GO:0015179	L-amino acid transmembrane transporter activity	54	-0.797622919751516	-1.96577047074322	0.000999000999000999	0.0139508349756249	0.0109528566775304	6315	tags=98%, list=20%, signal=79%	10955/256987/94081/121260/57084/57030/246213/6505/6506/6507/6509/6510/6511/6582/8604/10165/83733/83884/79751/123096/54977/140679/206358/153201/285641/120103/81539/54407/10991/92745/145389/55238/153129/8501/124935/55244/54716/9152/6534/6536/6541/56301/23657/157724/6542/84889/8140/81893/387254/9057/9056/23428/11136
GO:0015291	MF	GO:0015291	secondary active transmembrane transporter activity	232	-0.803525689876523	-2.09434789340153	0.000999000999000999	0.0139508349756249	0.0109528566775304	5983	tags=94%, list=19%, signal=77%	6554/6555/8273/201780/347051/345274/84068/6556/4891/6557/6558/6559/6560/57468/9990/10723/84561/56996/6561/9058/64849/26266/284111/6564/6565/51296/121260/729025/6566/117247/162515/387700/201232/151473/6567/9123/9122/9121/9120/9194/23539/220963/6568/10246/10786/10050/26503/57084/57030/246213/6570/6571/6573/6505/6506/6507/6509/6510/6511/6574/6575/6580/55867/5002/6581/6583/6584/9356/10864/9376/114571…
GO:0015293	MF	GO:0015293	symporter activity	142	-0.810595296076055	-2.0834945137207	0.000999000999000999	0.0139508349756249	0.0109528566775304	5983	tags=96%, list=19%, signal=79%	6554/6555/8273/201780/347051/345274/84068/4891/6557/6558/6559/6560/57468/9990/10723/84561/56996/6561/9058/64849/26266/284111/6564/6565/51296/121260/729025/6566/162515/387700/201232/151473/6567/9123/9122/9121/9120/9194/23539/220963/6568/10246/10786/10050/26503/57084/57030/246213/6570/6571/6505/6506/6507/6509/6510/6511/6574/6575/6580/5002/6581/6583/6584/9963/9962/9187/25769/57419/123041/283652/8373…
GO:0015294	MF	GO:0015294	solute:cation symporter activity	103	-0.809753628037678	-2.0567437558589	0.000999000999000999	0.0139508349756249	0.0109528566775304	5983	tags=97%, list=19%, signal=79%	6554/6555/8273/201780/347051/345274/4891/6557/6558/6559/6560/57468/9990/10723/84561/56996/6561/9058/64849/26266/284111/6564/6565/51296/121260/6568/10246/10786/10050/26503/57030/6570/6571/6505/6506/6507/6511/6574/6575/6580/6581/9963/9962/83733/79751/5250/9154/9153/64078/81031/114134/56606/140679/9197/6569/10568/142680/206358/153201/285641/81539/54407/23516/64116/50651/51151/85414/57210/57282/8671/…
GO:0015297	MF	GO:0015297	antiporter activity	83	-0.794768366439872	-1.99747800423733	0.000999000999000999	0.0139508349756249	0.0109528566775304	5975	tags=93%, list=19%, signal=75%	6556/6573/5002/6583/9356/10864/9376/114571/9187/25769/57419/123041/283652/1468/8402/8034/253512/83447/291/292/293/10861/65012/284129/1836/1811/5172/375611/65010/115111/116369/115019/10559/55343/51006/23169/11046/340146/79939/728661/55508/339665/54020/219855/10991/254428/55244/146802/6521/57282/83959/6522/6508/57835/9498/83697/23657/9057/6546/6543/6547/80024/6548/6549/6550/389015/6553/84679/23315/…
GO:0015370	MF	GO:0015370	solute:sodium symporter activity	72	-0.811590505562882	-2.02687647973873	0.000999000999000999	0.0139508349756249	0.0109528566775304	5983	tags=99%, list=19%, signal=80%	6554/6555/8273/201780/347051/345274/6557/6558/6559/6561/9058/64849/26266/284111/6568/10246/10786/10050/57030/6570/6571/6505/6506/6507/6511/6574/6575/6580/6581/9963/9962/9154/9153/64078/6569/10568/142680/81539/54407/57282/8671/57835/9497/9498/83697/6523/125206/115584/159963/6524/6526/6527/6528/8884/60482/160728/200010/6529/6538/6539/6540/55117/6530/54716/6531/6532/9152/6533/6534/6535/6536
GO:0015698	BP	GO:0015698	inorganic anion transport	170	-0.499366295916156	-1.29240812022517	0.000999000999000999	0.0139508349756249	0.0109528566775304	6203	tags=41%, list=20%, signal=33%	6424/6556/6557/6558/6559/6560/57468/9990/10723/84561/56996/6561/26266/6568/10786/57030/6505/6507/6509/6574/6575/55867/9356/9376/1468/8402/5250/253512/10861/65012/284129/1836/1811/5172/375611/65010/115111/116369/115019/6569/10568/142680/54020/219855/23516/64116/6521/57282/83959/6522/6508/8671/57835/9497/9498/83697/6528/8884/6529/7038/706/57348/94015/80727/7416/7417/7419/65266/9213
GO:0015711	BP	GO:0015711	organic anion transport	331	-0.621992004093893	-1.63246623955752	0.000999000999000999	0.0139508349756249	0.0109528566775304	6315	tags=62%, list=20%, signal=50%	10955/256987/94081/118980/81855/94097/6554/6555/8273/201780/347051/345274/84068/6556/6558/9058/64849/284111/121260/6566/162515/387700/201232/151473/6567/9123/9122/9121/9120/9194/23539/220963/6568/10246/10786/10050/26503/57084/57030/246213/63910/6573/10560/6505/6506/6507/6509/6510/6511/387775/55867/9390/6582/283238/387601/6581/9356/10864/114571/9963/9962/6576/1468/8402/8604/10165/10478/83733/60386…
GO:0015849	BP	GO:0015849	organic acid transport	277	-0.568081992712679	-1.48628461063257	0.000999000999000999	0.0139508349756249	0.0109528566775304	6315	tags=56%, list=20%, signal=45%	10955/256987/94081/118980/81855/119559/94097/6554/6555/8273/201780/347051/345274/84068/6556/6558/9058/64849/284111/121260/6566/117247/162515/6567/9123/9194/23539/26503/57084/57030/246213/6573/10560/6505/6506/6507/6509/6510/6511/9390/6582/6583/9356/114571/9963/9962/6576/1468/8402/8604/10165/10478/83733/83884/788/89874/79751/123096/253512/81034/54977/9673/283130/283600/153328/10861/65012/1836/1811/…
GO:0015934	CC	GO:0015934	large ribosomal subunit	106	-0.584323143236226	-1.48479166702062	0.000999000999000999	0.0139508349756249	0.0109528566775304	7800	tags=49%, list=25%, signal=37%	6134/4736/140801/6135/6136/6137/23521/9045/6138/6139/6142/6143/6144/6146/9349/6147/6152/6154/51121/6155/6157/6158/6159/6122/6160/6161/6164/11224/6165/25873/6173/6166/6168/6169/6170/116832/553117/6123/6124/6171/6125/6128/6129/6130/285855/6132/6133/6175/220717/6176/6181/7311
GO:0016567	BP	GO:0016567	protein ubiquitination	741	-0.477254744871951	-1.26805734197799	0.000999000999000999	0.0139508349756249	0.0109528566775304	9716	tags=42%, list=31%, signal=30%	9921/7844/26994/54778/7732/7737/55905/27246/55298/79845/63891/54941/55658/79589/11342/168433/84282/51444/11236/9604/9781/153830/378925/284996/57484/220441/114804/494470/115992/26001/165918/254225/81790/285533/285671/51255/221687/138065/91445/54546/149603/25897/127544/6045/56254/727800/57674/257160/200312/54476/154214/11237/64320/79102/55072/80196/152006/80352/6047/9810/10193/54894/6048/6049/9616/…
GO:0016579	BP	GO:0016579	protein deubiquitination	122	-0.771746019050509	-1.97247532650773	0.000999000999000999	0.0139508349756249	0.0109528566775304	1816	tags=71%, list=6%, signal=67%	10617/57559/8464/6881/10010/7128/10318/6737/8295/51035/7345/7347/51377/51720/9100/8237/219333/8975/9097/9958/10600/401447/100287144/100287178/100287205/100287238/100288520/100287327/100287364/100287404/377630/100287441/100287478/100287513/101241878/728369/645836/645402/728386/392197/392188/11274/10869/9099/10868/27005/23326/23358/29761/83844/389856/57646/57663/9960/84749/57478/84669/23032/9736/57…
GO:0018198	BP	GO:0018198	peptidyl-cysteine modification	48	-0.745021182641207	-1.81930326994314	0.000999000999000999	0.0139508349756249	0.0109528566775304	794	tags=44%, list=3%, signal=43%	29800/79844/653082/84885/79683/158866/23390/84243/131540/51201/253832/340481/283576/254887/254359/51304/55146/64429/55625/29801/51114
GO:0019783	MF	GO:0019783	ubiquitin-like protein-specific protease activity	111	-0.792438642656979	-2.01886935162525	0.000999000999000999	0.0139508349756249	0.0109528566775304	1805	tags=66%, list=6%, signal=62%	7345/7347/51377/55325/9100/8237/219333/8975/9097/9958/10600/401447/100287144/100287178/100287205/100287238/100288520/100287327/100287364/100287404/377630/100287441/100287478/100287513/101241878/728369/645836/645402/728386/392197/392188/11274/10869/9099/10868/27005/23326/23358/29761/83844/389856/57646/57663/9960/84749/57478/84669/23032/9736/57558/57602/57695/84640/7375/55230/84132/124739/84101/648…
GO:0019787	MF	GO:0019787	ubiquitin-like protein transferase activity	425	-0.560530032320196	-1.4773470868708	0.000999000999000999	0.0139508349756249	0.0109528566775304	3041	tags=35%, list=10%, signal=32%	7126/7128/10210/7186/7187/10758/7189/84231/10293/81559/10206/9830/89870/51127/23321/6737/10346/373/8805/7706/7726/5987/10155/10612/11074/22954/51592/53840/23087/55521/4591/10475/56658/89122/135644/90933/129868/653192/54765/80263/91107/79097/57093/283116/642612/399939/729384/85363/135892/84767/84851/57159/84675/81844/286827/117854/166655/391712/55223/84676/120146/642446/646754/55128/140691/81786/1…
GO:0019941	BP	GO:0019941	modification-dependent protein catabolic process	605	-0.527470018420026	-1.39634439636437	0.000999000999000999	0.0139508349756249	0.0109528566775304	4597	tags=34%, list=15%, signal=30%	8405/339745/80176/84727/90864/92369/8878/201595/10273/6815/51684/7341/6613/258010/84447/6872/6880/6907/79718/30009/7041/11011/92305/91147/83590/79089/7126/7128/54472/10040/10210/58476/10221/28951/57761/10206/23321/7706/10612/22954/56658/131405/493829/114088/9320/26133/7251/7267/143941/7317/7311/55236/7318/51271/390595/7314/7316/10537/7319/7320/11065/7321/7322/7323/51619/100131816/7324/7326/7328/7…
GO:0022625	CC	GO:0022625	cytosolic large ribosomal subunit	54	-0.748655813454055	-1.84508927012366	0.000999000999000999	0.0139508349756249	0.0109528566775304	7800	tags=96%, list=25%, signal=73%	6134/4736/140801/6135/6136/6137/23521/9045/6138/6139/6142/6143/6144/6146/9349/6147/6152/6154/51121/6155/6157/6158/6159/6122/6160/6161/6164/11224/6165/25873/6173/6166/6168/6169/6170/116832/553117/6123/6124/6171/6125/6128/6129/6130/285855/6132/6133/6175/220717/6176/6181/7311
GO:0022626	CC	GO:0022626	cytosolic ribosome	96	-0.728835698715066	-1.84671212803318	0.000999000999000999	0.0139508349756249	0.0109528566775304	7800	tags=89%, list=25%, signal=67%	6134/4736/140801/6135/6136/6137/23521/9045/6138/6139/6142/6143/6144/6146/9349/6147/6152/6154/51121/6155/6157/6158/6159/6122/6160/6161/6164/11224/6165/25873/6173/6166/6168/6169/6170/116832/553117/6123/6124/6171/6125/6128/6129/6130/285855/6132/6133/6175/220717/6176/6181/6204/6205/6206/6207/6208/6209/6210/6217/6218/6222/6223/6187/6224/6227/6228/6229/6231/6232/6233/51065/6234/6235/6188/6189/6191/6192…
GO:0022853	MF	GO:0022853	active ion transmembrane transporter activity	255	-0.666267903264279	-1.73941158697271	0.000999000999000999	0.0139508349756249	0.0109528566775304	5983	tags=70%, list=19%, signal=57%	6554/6555/8273/201780/347051/345274/6556/4891/6557/6558/6559/6560/57468/9990/10723/84561/56996/6561/9058/64849/26266/284111/6564/6565/51296/121260/9194/6568/10246/10786/10050/26503/57030/6570/6571/6573/6505/6506/6507/6511/6574/6575/6580/55867/5002/6581/6583/9356/10864/9376/114571/9963/9962/9187/25769/57419/123041/283652/6576/8402/83733/79751/5250/83447/291/292/293/10861/65012/284129/1836/1811/517…
GO:0030004	BP	GO:0030004	cellular monovalent inorganic cation homeostasis	96	-0.509240940523331	-1.29030647457776	0.000999000999000999	0.0139508349756249	0.0109528566775304	5986	tags=40%, list=19%, signal=32%	56833/6556/6558/6507/1811/65010/6521/57282/6522/6508/8671/57835/9497/9498/83697/6546/6548/6549/6550/389015/6553/84679/23315/285195/150159/285335/284525/23557/10312/9777/55858/84286/147007/252839/64699/7274/7337/65082
GO:0030163	BP	GO:0030163	protein catabolic process	890	-0.466663536222802	-1.24223559538688	0.000999000999000999	0.0139508349756249	0.0109528566775304	6454	tags=32%, list=20%, signal=26%	6386/23753/9554/10952/6400/80343/5270/23450/6448/27352/6449/54557/152503/153769/81858/6469/6477/6478/283514/23411/22933/51548/6500/6502/4088/4092/6599/57154/64750/6622/11267/6625/6642/29934/8724/257364/27131/51429/122809/9655/9306/6653/6662/132671/8405/339745/80176/84727/90864/92369/8878/201595/10273/6811/6815/51684/7341/6613/258010/171024/84447/6872/6880/6907/79718/30009/10312/7041/7076/7077/707…
GO:0030880	CC	GO:0030880	RNA polymerase complex	96	-0.528418331628786	-1.33889783858602	0.000999000999000999	0.0139508349756249	0.0109528566775304	12772	tags=71%, list=40%, signal=42%	5422/23649/25885/84172/9533/51082/64425/5430/5431/5432/5433/5434/5435/5436/5437/5438/5439/246721/548644/5440/5441/81488/11128/55703/10623/661/55718/10621/10622/84265/171568/51728/5442/5557/5558/9400/6023/79871/55197/58490/23248/23168/8464/10474/6872/6881/6882/6883/6884/138474/6873/83860/6874/6877/27097/6878/10629/54457/129685/6880/51616/6908/9519/6917/7015/8295/80349/57169
GO:0032446	BP	GO:0032446	protein modification by small protein conjugation	793	-0.47840703408595	-1.27200893211427	0.000999000999000999	0.0139508349756249	0.0109528566775304	9716	tags=42%, list=31%, signal=30%	9921/7844/26994/54778/7732/7737/55905/27246/55298/79845/63891/54941/55658/79589/11342/168433/84282/51444/11236/9604/9781/153830/378925/284996/57484/220441/114804/494470/115992/26001/165918/254225/81790/285533/285671/51255/221687/138065/91445/54546/149603/25897/127544/6045/56254/727800/285498/100507650/57674/257160/200312/54476/154214/11237/64320/79102/55072/80196/152006/80352/6047/9810/10193/5489…
GO:0042157	BP	GO:0042157	lipoprotein metabolic process	127	-0.520915250305086	-1.33306724252858	0.000999000999000999	0.0139508349756249	0.0109528566775304	1174	tags=22%, list=4%, signal=21%	11152/56270/55062/26100/29800/79844/653082/84885/54503/79683/158866/84287/23390/84243/131540/51201/253832/340481/283576/254887/254359/51304/55146/25921/64429/55625/29801/51114
GO:0042158	BP	GO:0042158	lipoprotein biosynthetic process	90	-0.637652538822488	-1.6097850586465	0.000999000999000999	0.0139508349756249	0.0109528566775304	1784	tags=32%, list=6%, signal=30%	7357/11152/56270/55062/26100/29800/79844/653082/84885/54503/79683/158866/84287/23390/84243/131540/51201/253832/340481/283576/254887/254359/51304/55146/25921/64429/55625/29801/51114
GO:0043543	BP	GO:0043543	protein acylation	231	-0.514284575769208	-1.34009840875017	0.000999000999000999	0.0139508349756249	0.0109528566775304	6901	tags=29%, list=22%, signal=23%	8986/9252/8607/10856/195814/6418/55209/25942/23411/6598/23137/6622/6659/8877/56848/6688/10847/8464/9913/117143/6871/93624/10474/6872/6881/6883/138474/27097/10629/6880/57551/54386/80764/8295/7291/23326/23558/11091/55689/8089/29800/79844/653082/84885/54503/79683/158866/84287/23390/84243/131540/51201/253832/340481/283576/254887/254359/51304/55146/25921/64429/55625/29801/51114/10269/26036/26009
GO:0043632	BP	GO:0043632	modification-dependent macromolecule catabolic process	613	-0.525269867994207	-1.39104368578678	0.000999000999000999	0.0139508349756249	0.0109528566775304	4597	tags=33%, list=15%, signal=29%	8405/339745/80176/84727/90864/92369/8878/201595/10273/6815/51684/7341/6613/258010/84447/6872/6880/6907/79718/30009/7041/11011/92305/91147/83590/79089/7126/7128/54472/10040/10210/58476/10221/28951/57761/10206/23321/7706/10612/22954/56658/131405/493829/114088/9320/26133/7251/7267/143941/7317/7311/55236/7318/51271/390595/7314/7316/10537/7319/7320/11065/7321/7322/7323/51619/100131816/7324/7326/7328/7…
GO:0043903	BP	GO:0043903	regulation of biological process involved in symbiotic interaction	69	-0.719427306253449	-1.79156279746104	0.000999000999000999	0.0139508349756249	0.0109528566775304	3073	tags=43%, list=10%, signal=39%	7113/56649/81559/10206/9830/89870/6737/10346/7706/7726/5987/10155/11074/22954/53840/23087/10475/85363/286827/117854/55223/55128/81603/339976/205860/7251/9218/79720/27183/91392
GO:0044257	BP	GO:0044257	cellular protein catabolic process	749	-0.490662895813628	-1.30380393818303	0.000999000999000999	0.0139508349756249	0.0109528566775304	4846	tags=30%, list=15%, signal=26%	27131/122809/9655/9306/132671/8405/339745/80176/84727/90864/92369/8878/201595/10273/6815/51684/7341/6613/258010/84447/6872/6880/6907/79718/30009/10312/7041/11011/92305/147007/91304/91147/7110/160418/83590/79089/7126/7128/54472/10040/10210/1861/58476/1200/54209/10221/28951/57761/10206/23321/7706/10612/22954/56658/131405/493829/114088/9320/26133/7251/7267/143941/7317/7311/55236/7318/337867/51271/39…
GO:0044391	CC	GO:0044391	ribosomal subunit	169	-0.596426190970718	-1.5432539207775	0.000999000999000999	0.0139508349756249	0.0109528566775304	7800	tags=50%, list=25%, signal=38%	6134/4736/140801/6135/6136/6137/23521/9045/6138/6139/6142/6143/6144/6146/9349/6147/6152/6154/51121/6155/6157/6158/6159/6122/6160/6161/6164/11224/6165/25873/6173/6166/6168/6169/6170/116832/553117/6123/6124/6171/6125/6128/6129/6130/285855/6132/6133/6175/220717/6176/6181/6204/6205/6206/6207/6208/6209/6210/6217/6218/6222/6223/6187/6224/6227/6228/6229/6231/6232/6233/51065/6234/6235/6188/6189/6191/6192…
GO:0046942	BP	GO:0046942	carboxylic acid transport	256	-0.592573872639713	-1.54710813743447	0.000999000999000999	0.0139508349756249	0.0109528566775304	6315	tags=59%, list=20%, signal=47%	10955/256987/94081/118980/81855/94097/6554/6555/8273/201780/347051/345274/84068/6556/6558/9058/64849/284111/121260/6566/162515/387700/201232/151473/6567/9123/9122/9121/9120/9194/23539/220963/6568/10246/10786/10050/26503/57084/57030/246213/6573/10560/6505/6506/6507/6509/6510/6511/9390/6582/6581/9356/114571/9963/9962/6576/1468/8402/8604/10165/83733/83884/89874/79751/123096/253512/81034/54977/10861/…
GO:0050911	BP	GO:0050911	detection of chemical stimulus involved in sensory perception of smell	410	-0.536728734110108	-1.41309695465071	0.000999000999000999	0.0139508349756249	0.0109528566775304	14787	tags=100%, list=47%, signal=54%	341276/26496/283297/144124/390093/121364/392133/121275/282770/442194/26497/390266/26534/26533/390264/79490/390265/219869/219870/26539/26538/26532/126541/26476/441911/391121/127385/401973/391109/391107/121130/219960/343406/219873/128360/390201/81341/128367/128368/26531/390439/81061/440153/79334/390442/122748/390441/391189/26530/26529/81797/79290/392376/138803/138804/138799/392311/81377/286362/2863…
GO:0051603	BP	GO:0051603	proteolysis involved in cellular protein catabolic process	700	-0.496709022534007	-1.31796078898633	0.000999000999000999	0.0139508349756249	0.0109528566775304	4597	tags=31%, list=15%, signal=27%	8405/339745/80176/84727/90864/92369/8878/201595/10273/6815/51684/7341/6613/258010/84447/6872/6880/6907/79718/30009/7041/11011/92305/91304/91147/7110/160418/83590/79089/7126/7128/54472/10040/10210/1861/58476/54209/10221/28951/57761/10206/23321/7706/10612/22954/56658/131405/493829/114088/9320/26133/7251/7267/143941/7317/7311/55236/7318/337867/51271/390595/7314/7316/10537/7319/7320/11065/7321/7322/7…
GO:0061630	MF	GO:0061630	ubiquitin protein ligase activity	285	-0.554179230741931	-1.45155787684899	0.000999000999000999	0.0139508349756249	0.0109528566775304	9716	tags=58%, list=31%, signal=40%	9921/7844/26994/54778/7732/7737/55905/27246/55298/79845/54941/55658/79589/11342/168433/84282/51444/11236/9604/9781/153830/378925/284996/57484/220441/114804/494470/115992/26001/81790/285533/285671/51255/138065/91445/54546/149603/25897/127544/6045/200312/54476/154214/11237/64320/79102/55072/80196/152006/80352/10193/54894/6048/6049/9616/9025/51136/84900/153769/344558/257218/6477/6478/283514/57154/64…
GO:0061659	MF	GO:0061659	ubiquitin-like protein ligase activity	297	-0.546290648192273	-1.43183645930055	0.000999000999000999	0.0139508349756249	0.0109528566775304	9716	tags=57%, list=31%, signal=40%	9921/7844/26994/54778/7732/7737/55905/27246/55298/79845/54941/55658/79589/11342/168433/84282/51444/11236/9604/9781/153830/378925/284996/57484/220441/114804/494470/115992/26001/81790/285533/285671/51255/138065/91445/54546/149603/25897/127544/6045/200312/54476/154214/11237/64320/79102/55072/80196/152006/80352/10193/54894/6048/6049/9616/9025/51136/84900/153769/344558/257218/6477/6478/283514/57154/64…
GO:0070534	BP	GO:0070534	protein K63-linked ubiquitination	55	-0.625905192239492	-1.54291344351554	0.000999000999000999	0.0139508349756249	0.0109528566775304	2799	tags=45%, list=9%, signal=42%	7185/7186/7187/10758/7188/7189/6737/5987/85363/81844/9320/7320/51619/7325/10477/7326/7334/63893/27338/29089/7335/7336/51366/11060/80829
GO:0070646	BP	GO:0070646	protein modification by small protein removal	139	-0.726313947836513	-1.86350630554401	0.000999000999000999	0.0139508349756249	0.0109528566775304	3039	tags=60%, list=10%, signal=54%	7128/10318/1861/6737/8295/51035/7345/7347/51377/51720/9100/8237/219333/8975/9097/9958/10600/401447/100287144/100287178/100287205/100287238/100288520/100287327/100287364/100287404/377630/100287441/100287478/100287513/101241878/728369/645836/645402/728386/392197/392188/11274/10869/9099/10868/27005/23326/23358/29761/83844/389856/57646/57663/9960/84749/57478/84669/23032/9736/57558/57602/57695/84640/1…
GO:0070647	BP	GO:0070647	protein modification by small protein conjugation or removal	912	-0.528682413895657	-1.40767084961362	0.000999000999000999	0.0139508349756249	0.0109528566775304	4836	tags=34%, list=15%, signal=30%	8651/8835/9021/122809/9655/9306/30837/6659/9825/8877/8405/339745/83932/10253/80176/84727/90864/92369/8878/10617/57559/10273/6804/7341/391257/6613/387082/8464/84447/6872/6881/10010/51256/7046/7064/148022/92305/7126/7128/10318/8658/80351/54472/10210/1861/7174/7185/7186/7187/10758/7188/7189/84231/10293/57761/81559/10206/9830/89870/51127/23321/6737/10346/373/8805/7706/7726/5987/10155/10612/11074/2295…
GO:0098802	CC	GO:0098802	plasma membrane signaling receptor complex	283	-0.715734460669793	-1.87371711354462	0.000999000999000999	0.0139508349756249	0.0109528566775304	3601	tags=48%, list=11%, signal=43%	7018/7036/7037/7046/7096/7097/28755/7185/7186/7187/9618/7188/7189/28752/50852/28693/28692/28676/28674/28673/28672/28671/28670/28669/28667/28666/28665/28664/28691/28663/28662/28661/28660/28659/28658/28657/28656/28655/28653/28690/28652/28648/28647/28646/28644/28643/28642/28689/28641/28640/28688/6956/28686/28685/28684/28683/28682/28680/28678/28677/28638/28629/28628/28626/28625/28624/28623/28622/2858…
GO:0099023	CC	GO:0099023	vesicle tethering complex	57	-0.753034667908525	-1.85946049814098	0.000999000999000999	0.0139508349756249	0.0109528566775304	4192	tags=54%, list=13%, signal=47%	29091/171024/9392/7127/58485/7109/60684/51112/80006/6399/10597/51693/27095/100128327/51399/126003/79090/122553/22878/83696/55823/64601/65082/26276/27072/738/6293/55275/51542/23355/9183
GO:0101005	MF	GO:0101005	deubiquitinase activity	101	-0.841729529470065	-2.13809465456349	0.000999000999000999	0.0139508349756249	0.0109528566775304	1805	tags=71%, list=6%, signal=67%	7345/7347/51377/9100/8237/219333/8975/9097/9958/10600/401447/100287144/100287178/100287205/100287238/100288520/100287327/100287364/100287404/377630/100287441/100287478/100287513/101241878/728369/645836/645402/728386/392197/392188/11274/10869/9099/10868/27005/23326/23358/29761/83844/389856/57646/57663/9960/84749/57478/84669/23032/9736/57558/57602/57695/84640/7375/55230/84132/124739/84101/64854/550…
GO:0150104	BP	GO:0150104	transport across blood-brain barrier	86	-0.633184845191624	-1.59537105750698	0.000999000999000999	0.0139508349756249	0.0109528566775304	5972	tags=69%, list=19%, signal=56%	6558/64849/6565/6566/387700/6567/9194/6573/6505/6506/6507/6509/6510/6580/6582/6581/6584/9376/57419/376497/10999/9153/2030/3177/222962/6513/81031/114134/6515/6517/81539/54407/10991/92745/23446/6508/8671/9498/6523/6526/6528/8884/6529/6540/388662/54716/6533/6536/6541/6542/84889/8140/23428/6543/9368/53919/11309/28232/7037
GO:1901682	MF	GO:1901682	sulfur compound transmembrane transporter activity	49	-0.603259036668253	-1.47613589594801	0.000999000999000999	0.0139508349756249	0.0109528566775304	5964	tags=73%, list=19%, signal=60%	6561/64849/26266/10560/80704/6505/6506/6509/1468/8402/60386/115286/253512/10861/65012/284129/1836/1811/5172/375611/65010/115111/116369/115019/376497/9197/347734/51000/206358/55238/80736/8884/6540/6533/23657/11136
GO:1902600	BP	GO:1902600	proton transmembrane transport	123	-0.541227328369521	-1.3839071216468	0.000999000999000999	0.0139508349756249	0.0109528566775304	5974	tags=45%, list=19%, signal=36%	4891/6564/6565/51296/121260/26503/5002/83733/79751/5250/291/292/81031/56606/9197/206358/153201/285641/113235/55244/146802/57282/83959/6548/6549/6550/9368/389015/6553/84679/23315/285195/150159/100128190/133308/285335/284525/56848/30968/6834/51204/10312/54997/55002/7114/7291/7350/7351/7352/29796/7384/7386/100128525/7388/9605
GO:1903825	BP	GO:1903825	organic acid transmembrane transport	135	-0.663150491368538	-1.69984506251306	0.000999000999000999	0.0139508349756249	0.0109528566775304	6189	tags=70%, list=20%, signal=57%	94081/118980/81855/9058/64849/284111/121260/6566/117247/162515/6567/9123/9194/23539/57084/57030/246213/6573/6505/6506/6507/6509/6510/6511/6582/6583/9963/9962/6576/1468/8402/8604/10165/83733/83884/788/89874/79751/123096/253512/81034/54977/376497/10998/222962/6513/140679/206358/153201/285641/120103/81539/124565/54407/10991/55089/92745/145389/55238/146167/153129/8501/124935/113235/55244/159963/8884/…
GO:1905039	BP	GO:1905039	carboxylic acid transmembrane transport	134	-0.661825120947995	-1.69639835788149	0.000999000999000999	0.0139508349756249	0.0109528566775304	6189	tags=70%, list=20%, signal=57%	94081/118980/81855/9058/64849/284111/121260/6566/117247/162515/6567/9123/9194/23539/57084/57030/246213/6573/6505/6506/6507/6509/6510/6511/6582/6583/9963/9962/6576/1468/8402/8604/10165/83733/83884/788/89874/79751/123096/253512/81034/54977/376497/10998/6513/140679/206358/153201/285641/120103/81539/124565/54407/10991/55089/92745/145389/55238/146167/153129/8501/124935/113235/55244/159963/8884/160728/…
GO:0005109	MF	GO:0005109	frizzled binding	36	-0.77411239564042	-1.85919006113305	0.001001001001001	0.0139508349756249	0.0109528566775304	1098	tags=53%, list=3%, signal=51%	7471/80326/7480/51384/7472/7482/7473/89780/54361/7474/81029/7475/7476/7477/7478/7479/7483/7484/84133
GO:0015175	MF	GO:0015175	neutral amino acid transmembrane transporter activity	37	-0.799175817724368	-1.92271009382137	0.001001001001001	0.0139508349756249	0.0109528566775304	6315	tags=97%, list=20%, signal=78%	10955/256987/94081/118980/81855/6505/6506/6509/6510/54977/140679/206358/153201/285641/120103/81539/54407/10991/92745/145389/55238/153129/8501/124935/11254/340024/54716/9152/6533/6534/6536/56301/23657/8140/23428/11136
GO:0016409	MF	GO:0016409	palmitoyltransferase activity	36	-0.840125804333345	-2.01773483322892	0.001001001001001	0.0139508349756249	0.0109528566775304	952	tags=83%, list=3%, signal=81%	10558/9517/55304/171546/165679/10652/29800/79844/653082/84885/54503/79683/158866/84287/23390/84243/131540/51201/253832/340481/283576/254887/254359/51304/55146/25921/64429/55625/29801/51114
GO:0019076	BP	GO:0019076	viral release from host cell	34	-0.77337011202945	-1.85224383927183	0.001001001001001	0.0139508349756249	0.0109528566775304	2506	tags=56%, list=8%, signal=52%	81559/10206/89870/6737/7706/7726/10155/11074/22954/23087/85363/55223/81603/7251/9218/79720/27183/9525/91392
GO:0022627	CC	GO:0022627	cytosolic small ribosomal subunit	40	-0.752627344193009	-1.81905356780948	0.001001001001001	0.0139508349756249	0.0109528566775304	7177	tags=85%, list=23%, signal=66%	6204/6205/6206/6207/6208/6209/6210/6217/6218/6222/6223/6187/6224/6227/6228/6229/6231/6232/6233/51065/6234/6235/6188/6189/6191/6192/140032/6193/6194/6201/6202/6203/3921/7311
GO:0032040	CC	GO:0032040	small-subunit processome	34	-0.654657970848861	-1.56792481953171	0.001001001001001	0.0139508349756249	0.0109528566775304	1508	tags=32%, list=5%, signal=31%	10813/9724/51096/27340/84294/57050/55813/10885/134430/9277/7520
GO:0032266	MF	GO:0032266	phosphatidylinositol-3-phosphate binding	39	-0.608568940933505	-1.46938761145635	0.001001001001001	0.0139508349756249	0.0109528566775304	6739	tags=51%, list=21%, signal=40%	285180/91404/9644/285590/29934/23161/124460/90203/28966/81609/8724/25851/51028/11152/56270/55062/26100/53349/23503/57732
GO:0035890	BP	GO:0035890	exit from host	34	-0.77337011202945	-1.85224383927183	0.001001001001001	0.0139508349756249	0.0109528566775304	2506	tags=56%, list=8%, signal=52%	81559/10206/89870/6737/7706/7726/10155/11074/22954/23087/85363/55223/81603/7251/9218/79720/27183/9525/91392
GO:0035891	BP	GO:0035891	exit from host cell	34	-0.77337011202945	-1.85224383927183	0.001001001001001	0.0139508349756249	0.0109528566775304	2506	tags=56%, list=8%, signal=52%	81559/10206/89870/6737/7706/7726/10155/11074/22954/23087/85363/55223/81603/7251/9218/79720/27183/9525/91392
GO:0061631	MF	GO:0061631	ubiquitin conjugating enzyme activity	33	-0.893266836536462	-2.13160780193816	0.001001001001001	0.0139508349756249	0.0109528566775304	1949	tags=91%, list=6%, signal=85%	7319/7320/11065/7321/7322/7323/51619/100131816/7324/7325/10477/7326/7328/51465/118424/3093/7332/9246/7334/389898/63893/55585/92912/134111/54926/27338/29089/148581/55284/65264
GO:0061650	MF	GO:0061650	ubiquitin-like protein conjugating enzyme activity	36	-0.897379269272644	-2.15524079952018	0.001001001001001	0.0139508349756249	0.0109528566775304	1949	tags=92%, list=6%, signal=86%	7319/7320/11065/7321/7322/7323/51619/100131816/7324/7325/10477/140739/7326/7328/7329/51465/118424/3093/7332/9246/7334/389898/63893/55585/92912/134111/54926/27338/29089/148581/55284/65264/51506
GO:0015020	MF	GO:0015020	glucuronosyltransferase activity	32	-0.840395801418941	-1.99912439006652	0.00100200400801603	0.0139508349756249	0.0109528566775304	1778	tags=62%, list=6%, signal=59%	54658/54575/54659/54657/54579/54578/54577/54576/54600/10941/574537/79799/10720/7366/7367/54490/7363/7364/133688/167127
GO:0018345	BP	GO:0018345	protein palmitoylation	32	-0.948342695311429	-2.25590728694443	0.00100200400801603	0.0139508349756249	0.0109528566775304	794	tags=75%, list=3%, signal=73%	29800/79844/653082/84885/54503/79683/158866/84287/23390/84243/131540/51201/253832/340481/283576/254887/254359/51304/55146/25921/64429/55625/29801/51114
GO:0140323	MF	GO:0140323	solute:anion antiporter activity	32	-0.81365751733308	-1.93551965075878	0.00100200400801603	0.0139508349756249	0.0109528566775304	5919	tags=100%, list=19%, signal=81%	9356/10864/9376/114571/8402/83447/291/292/293/10861/65012/284129/1836/1811/5172/375611/65010/115111/116369/115019/54020/219855/6521/57282/83959/6522/6508/57835/9498/83697/23657
GO:0005164	MF	GO:0005164	tumor necrosis factor receptor binding	30	-0.782701040289337	-1.8500310067262	0.00100300902708124	0.0139508349756249	0.0109528566775304	3042	tags=70%, list=10%, signal=63%	6772/7124/8743/8600/8742/8741/10673/8740/9966/7292/944/8744/8717/7185/7186/7187/9618/7188/7189/10131/4591
GO:0016417	MF	GO:0016417	S-acyltransferase activity	30	-0.955913111042838	-2.25944364978947	0.00100300902708124	0.0139508349756249	0.0109528566775304	952	tags=83%, list=3%, signal=81%	10652/29800/79844/653082/84885/54503/79683/158866/84287/23390/84243/131540/51201/253832/340481/283576/254887/254359/51304/55146/25921/64429/55625/29801/51114
GO:0005343	MF	GO:0005343	organic acid:sodium symporter activity	29	-0.811554289332067	-1.91424434911607	0.00100401606425703	0.0139508349756249	0.0109528566775304	5983	tags=100%, list=19%, signal=81%	6555/8273/201780/347051/345274/9058/64849/284111/6505/6506/6507/6511/9963/9962/81539/54407/159963/160728/6529/6538/6539/6540/55117/54716/9152/6533/6534/6536
GO:0015301	MF	GO:0015301	anion:anion antiporter activity	29	-0.81358024691358	-1.91902305326801	0.00100401606425703	0.0139508349756249	0.0109528566775304	5919	tags=100%, list=19%, signal=81%	9356/10864/9376/114571/8402/83447/291/292/293/10861/65012/284129/1836/1811/5172/375611/65010/115111/116369/115019/6521/57282/83959/6522/6508/57835/9498/83697
GO:0070536	BP	GO:0070536	protein K63-linked deubiquitination	29	-0.683054277607705	-1.61114642389019	0.00100401606425703	0.0139508349756249	0.0109528566775304	4713	tags=59%, list=15%, signal=50%	9825/10617/57559/7128/51720/8975/10600/377630/10868/29761/389856/23032/373509/7874/9101/7415/55432
GO:0071108	BP	GO:0071108	protein K48-linked deubiquitination	28	-0.787962986776142	-1.85355321832032	0.00100401606425703	0.0139508349756249	0.0109528566775304	3039	tags=64%, list=10%, signal=58%	7128/51035/8975/9958/377630/10869/10868/29761/389856/23032/9736/57695/8078/373509/7874/9101/8239/55432
GO:0140142	MF	GO:0140142	nucleocytoplasmic carrier activity	29	-0.686267153526318	-1.61872475802318	0.00100401606425703	0.0139508349756249	0.0109528566775304	4898	tags=34%, list=15%, signal=29%	10073/55374/3842/30000/23534/7514/64328/57510/23214/23039
GO:0006829	BP	GO:0006829	zinc ion transport	27	-0.806921813705571	-1.89103185943877	0.00100704934541793	0.0139508349756249	0.0109528566775304	5916	tags=96%, list=19%, signal=78%	6505/7779/55532/7780/7781/7782/55676/148867/169026/10463/27173/57181/201266/221074/91252/23516/29986/29985/55630/283375/25800/7922/64116/55334/81615/7226
GO:0071577	BP	GO:0071577	zinc ion transmembrane transport	23	-0.813520698822636	-1.87207881817193	0.00101010101010101	0.0139508349756249	0.0109528566775304	5916	tags=100%, list=19%, signal=81%	7779/55532/7780/7781/7782/55676/169026/27173/57181/201266/221074/91252/23516/29986/29985/55630/283375/25800/7922/64116/81615/7226
GO:0006063	BP	GO:0006063	uronic acid metabolic process	22	-0.876666835444155	-2.01219767820953	0.00101112234580384	0.0139508349756249	0.0109528566775304	1778	tags=86%, list=6%, signal=82%	54658/54575/54659/54657/54579/54578/54577/54576/54600/10941/574537/79799/10720/7366/7367/54490/7363/7364/9942
GO:0008527	MF	GO:0008527	taste receptor activity	25	-0.84103978672939	-1.94992400055541	0.00101112234580384	0.0139508349756249	0.0109528566775304	3911	tags=88%, list=12%, signal=77%	80835/83756/50834/50839/50838/50840/50833/259295/50831/259293/259290/5726/259285/50832/259286/259289/259292/54429/259296/50837/50836/50835
GO:0015145	MF	GO:0015145	monosaccharide transmembrane transporter activity	22	-0.793445508269153	-1.82118125720598	0.00101112234580384	0.0139508349756249	0.0109528566775304	5884	tags=95%, list=19%, signal=78%	9963/9962/6513/81031/66035/154091/144195/6514/6515/6517/6518/11182/29988/56606/6523/125206/115584/6524/6526/6527/200010
GO:0015296	MF	GO:0015296	anion:cation symporter activity	22	-0.811690983321201	-1.86305976914827	0.00101112234580384	0.0139508349756249	0.0109528566775304	5973	tags=100%, list=19%, signal=81%	6558/6559/6560/57468/9990/10723/84561/56996/6561/26266/6570/6571/6580/6581/23516/64116/6528/6529/6530/6531/6532
GO:0015491	MF	GO:0015491	cation:cation antiporter activity	25	-0.81120426047203	-1.88075128169432	0.00101112234580384	0.0139508349756249	0.0109528566775304	5975	tags=96%, list=19%, signal=78%	6556/6583/9187/25769/57419/123041/283652/254428/6546/6543/6547/80024/6548/6549/6550/389015/6553/84679/23315/285195/150159/133308/285335/284525
GO:0018230	BP	GO:0018230	peptidyl-L-cysteine S-palmitoylation	24	-0.963977768200587	-2.22467669004904	0.00101112234580384	0.0139508349756249	0.0109528566775304	794	tags=88%, list=3%, signal=85%	29800/79844/653082/84885/79683/158866/23390/84243/131540/51201/253832/340481/283576/254887/254359/51304/55146/64429/55625/29801/51114
GO:0018231	BP	GO:0018231	peptidyl-S-diacylglycerol-L-cysteine biosynthetic process from peptidyl-cysteine	24	-0.963977768200587	-2.22467669004904	0.00101112234580384	0.0139508349756249	0.0109528566775304	794	tags=88%, list=3%, signal=85%	29800/79844/653082/84885/79683/158866/23390/84243/131540/51201/253832/340481/283576/254887/254359/51304/55146/64429/55625/29801/51114
GO:0019585	BP	GO:0019585	glucuronate metabolic process	22	-0.876666835444155	-2.01219767820953	0.00101112234580384	0.0139508349756249	0.0109528566775304	1778	tags=86%, list=6%, signal=82%	54658/54575/54659/54657/54579/54578/54577/54576/54600/10941/574537/79799/10720/7366/7367/54490/7363/7364/9942
GO:0036379	CC	GO:0036379	myofilament	25	-0.832850648470688	-1.93093774391635	0.00101112234580384	0.0139508349756249	0.0109528566775304	3092	tags=68%, list=10%, signal=61%	7111/29767/29766/29765/7134/7125/7135/7136/7137/7138/7139/7140/7168/7169/7170/7171/22954
GO:0043162	BP	GO:0043162	ubiquitin-dependent protein catabolic process via the multivesicular body sorting pathway	22	-0.732351180334686	-1.68095254106066	0.00101112234580384	0.0139508349756249	0.0109528566775304	2953	tags=59%, list=9%, signal=54%	10040/7251/51271/390595/84313/51160/51028/137492/79720/55048/155382/27183/9525
GO:0048843	BP	GO:0048843	negative regulation of axon extension involved in axon guidance	25	-0.760135208645822	-1.76234930902573	0.00101112234580384	0.0139508349756249	0.0109528566775304	6712	tags=92%, list=21%, signal=73%	6259/10371/10512/223117/9723/6405/56920/64218/10509/54910/10507/10505/57715/9037/54437/57556/10501/10500/80031/8482/7473/89780/7474
GO:0051119	MF	GO:0051119	sugar transmembrane transporter activity	25	-0.796111145138404	-1.84575837375279	0.00101112234580384	0.0139508349756249	0.0109528566775304	5884	tags=96%, list=19%, signal=78%	9963/9962/6513/81031/66035/154091/144195/6514/6515/6517/6518/11182/155184/29988/56606/85414/55974/6523/125206/115584/6524/6526/6527/200010
GO:0070461	CC	GO:0070461	SAGA-type complex	25	-0.846680583496146	-1.96300200848239	0.00101112234580384	0.0139508349756249	0.0109528566775304	4115	tags=84%, list=13%, signal=73%	55578/100130302/170067/8464/9913/117143/6871/93624/10474/6881/6883/6873/6874/6877/27097/6878/10629/6880/51616/8295/23326
GO:0019706	MF	GO:0019706	protein-cysteine S-palmitoyltransferase activity	26	-0.968565657043189	-2.25483103285483	0.00101317122593718	0.0139508349756249	0.0109528566775304	952	tags=96%, list=3%, signal=93%	10652/29800/79844/653082/84885/54503/79683/158866/84287/23390/84243/131540/51201/253832/340481/283576/254887/254359/51304/55146/25921/64429/55625/29801/51114
GO:0019707	MF	GO:0019707	protein-cysteine S-acyltransferase activity	26	-0.968565657043189	-2.25483103285483	0.00101317122593718	0.0139508349756249	0.0109528566775304	952	tags=96%, list=3%, signal=93%	10652/29800/79844/653082/84885/54503/79683/158866/84287/23390/84243/131540/51201/253832/340481/283576/254887/254359/51304/55146/25921/64429/55625/29801/51114
GO:1902186	BP	GO:1902186	regulation of viral release from host cell	26	-0.841740942676206	-1.95958176440501	0.00101317122593718	0.0139508349756249	0.0109528566775304	2506	tags=69%, list=8%, signal=64%	81559/10206/89870/6737/7706/7726/10155/11074/22954/23087/85363/55223/81603/7251/9218/79720/27183/91392
GO:0005416	MF	GO:0005416	amino acid:cation symporter activity	21	-0.81346920691183	-1.85225052304137	0.00102145045965271	0.0139508349756249	0.0109528566775304	5916	tags=100%, list=19%, signal=81%	6506/6507/6511/83733/79751/140679/206358/153201/285641/81539/54407/6529/6538/6539/6540/55117/54716/9152/6534/6536
GO:0005865	CC	GO:0005865	striated muscle thin filament	21	-0.854875384595339	-1.94653142958309	0.00102145045965271	0.0139508349756249	0.0109528566775304	3092	tags=76%, list=10%, signal=69%	7111/29767/29766/29765/7134/7125/7135/7136/7137/7138/7139/7140/7168/7169/7170/7171
GO:0006613	BP	GO:0006613	cotranslational protein targeting to membrane	21	-0.705282298194511	-1.60591144031368	0.00102145045965271	0.0139508349756249	0.0109528566775304	6388	tags=81%, list=20%, signal=65%	10952/11231/64374/100131208/6727/6728/6729/6730/6731/6726/6745/6747/23471/133022/9697/130617/81854
GO:0005355	MF	GO:0005355	glucose transmembrane transporter activity	20	-0.795059785676999	-1.79918387034714	0.00102354145342886	0.0139508349756249	0.0109528566775304	5764	tags=95%, list=18%, signal=78%	6513/81031/66035/154091/144195/6514/6515/6517/6518/11182/29988/56606/6523/125206/115584/6524/6526/6527/200010
GO:0005385	MF	GO:0005385	zinc ion transmembrane transporter activity	20	-0.818855027057818	-1.8530314114436	0.00102354145342886	0.0139508349756249	0.0109528566775304	5745	tags=100%, list=18%, signal=82%	55532/7780/7781/7782/55676/169026/27173/57181/201266/221074/91252/23516/29986/29985/55630/283375/25800/7922/64116
GO:0008373	MF	GO:0008373	sialyltransferase activity	20	-0.846174585423865	-1.91485432041559	0.00102354145342886	0.0139508349756249	0.0109528566775304	4377	tags=95%, list=14%, signal=82%	6482/6483/6487/6484/8869/10402/6480/84620/55808/10610/256435/81849/30815/6489/8128/51046/7903/29906/338596
GO:0015149	MF	GO:0015149	hexose transmembrane transporter activity	20	-0.795059785676999	-1.79918387034714	0.00102354145342886	0.0139508349756249	0.0109528566775304	5764	tags=95%, list=18%, signal=78%	6513/81031/66035/154091/144195/6514/6515/6517/6518/11182/29988/56606/6523/125206/115584/6524/6526/6527/200010
GO:0016881	MF	GO:0016881	acid-amino acid ligase activity	20	-0.839933695648282	-1.90073147277177	0.00102354145342886	0.0139508349756249	0.0109528566775304	2884	tags=70%, list=9%, signal=64%	91978/150465/25809/254173/158135/440307/83887/26140/9654/23093/284076/79739/164714/164395
GO:0031462	CC	GO:0031462	Cul2-RING ubiquitin ligase complex	20	-0.844575039634669	-1.91123462157577	0.00102354145342886	0.0139508349756249	0.0109528566775304	758	tags=35%, list=2%, signal=34%	10444/65249/57643/57688/23053/440590/79699
GO:0033038	MF	GO:0033038	bitter taste receptor activity	20	-0.876958131586443	-1.98451607507299	0.00102354145342886	0.0139508349756249	0.0109528566775304	3909	tags=100%, list=12%, signal=88%	50839/50838/50840/50833/259295/50831/259293/259290/5726/259285/50832/259286/259289/259292/54429/259296/50837/50836/50835
GO:0052695	BP	GO:0052695	cellular glucuronidation	20	-0.892979952948891	-2.0207727227971	0.00102354145342886	0.0139508349756249	0.0109528566775304	1778	tags=90%, list=6%, signal=85%	54658/54575/54659/54657/54579/54578/54577/54576/54600/10941/574537/79799/10720/7366/7367/54490/7363/7364
GO:0016082	BP	GO:0016082	synaptic vesicle priming	19	-0.749230144563909	-1.68217989709452	0.00102880658436214	0.0139508349756249	0.0109528566775304	5372	tags=74%, list=17%, signal=61%	8773/6616/9342/116841/6622/6804/112755/6812/134957/9900/8867/23025/10497/440279
GO:0097503	BP	GO:0097503	sialylation	19	-0.862120253164557	-1.93564203105519	0.00102880658436214	0.0139508349756249	0.0109528566775304	4377	tags=100%, list=14%, signal=86%	6483/6487/6484/8869/10402/6480/84620/55808/10610/256435/81849/30815/6489/8128/51046/7903/29906/338596
GO:0005402	MF	GO:0005402	carbohydrate:cation symporter activity	16	-0.812960794861247	-1.78703707802124	0.0010351966873706	0.0139508349756249	0.0109528566775304	5928	tags=100%, list=19%, signal=81%	9963/9962/81031/56606/50651/51151/85414/57210/6523/125206/115584/6524/6526/6527/200010
GO:0008272	BP	GO:0008272	sulfate transport	17	-0.779388441183763	-1.7296460570653	0.0010351966873706	0.0139508349756249	0.0109528566775304	5964	tags=94%, list=19%, signal=76%	6561/26266/1468/8402/253512/10861/65012/284129/1836/1811/5172/375611/65010/115111/116369/115019
GO:0009812	BP	GO:0009812	flavonoid metabolic process	17	-0.81244329518276	-1.8030025438505	0.0010351966873706	0.0139508349756249	0.0109528566775304	4162	tags=82%, list=13%, signal=72%	6817/6818/445329/27284/27233/54658/54575/54659/54657/54579/54578/54577/54576/54600
GO:0015116	MF	GO:0015116	sulfate transmembrane transporter activity	16	-0.811821662500396	-1.78453305595956	0.0010351966873706	0.0139508349756249	0.0109528566775304	5964	tags=100%, list=19%, signal=81%	26266/1468/8402/253512/10861/65012/284129/1836/1811/5172/375611/65010/115111/116369/115019
GO:0015347	MF	GO:0015347	sodium-independent organic anion transmembrane transporter activity	16	-0.813720216435149	-1.78870642606236	0.0010351966873706	0.0139508349756249	0.0109528566775304	5904	tags=100%, list=19%, signal=81%	9356/10864/114571/6579/10599/28234/338821/53919/6578/11309/28232/28231/353189/81796/133482
GO:0015377	MF	GO:0015377	cation:chloride symporter activity	17	-0.811562559331688	-1.80104798408078	0.0010351966873706	0.0139508349756249	0.0109528566775304	5973	tags=100%, list=19%, signal=81%	6558/6559/6560/57468/9990/10723/84561/56996/6570/6571/6580/6581/6529/6530/6531/6532
GO:1902358	BP	GO:1902358	sulfate transmembrane transport	16	-0.811821662500396	-1.78453305595956	0.0010351966873706	0.0139508349756249	0.0109528566775304	5964	tags=100%, list=19%, signal=81%	26266/1468/8402/253512/10861/65012/284129/1836/1811/5172/375611/65010/115111/116369/115019
GO:0005283	MF	GO:0005283	amino acid:sodium symporter activity	15	-0.813314770282243	-1.77556338145606	0.00103734439834025	0.0139508349756249	0.0109528566775304	5916	tags=100%, list=19%, signal=81%	6506/6507/6511/81539/54407/6529/6538/6539/6540/55117/54716/9152/6534/6536
GO:0005452	MF	GO:0005452	inorganic anion exchanger activity	15	-0.81369446905455	-1.77639230927187	0.00103734439834025	0.0139508349756249	0.0109528566775304	5904	tags=100%, list=19%, signal=81%	9356/9376/1811/65010/6521/57282/83959/6522/6508/8671/57835/9497/9498/83697
GO:0008381	MF	GO:0008381	mechanosensitive ion channel activity	15	-0.840343287807192	-1.83456986667665	0.00103734439834025	0.0139508349756249	0.0109528566775304	3366	tags=80%, list=11%, signal=72%	117531/117532/342125/147798/79838/11322/79905/147138/441027/9725/55362/59341
GO:0015172	MF	GO:0015172	acidic amino acid transmembrane transporter activity	15	-0.812966713074294	-1.77480353095824	0.00103734439834025	0.0139508349756249	0.0109528566775304	5927	tags=100%, list=19%, signal=81%	57030/246213/6505/6506/6507/6509/6510/6511/8604/10165/83733/79751/55238/23657
GO:0015556	MF	GO:0015556	C4-dicarboxylate transmembrane transporter activity	15	-0.811827616757372	-1.77231674751083	0.00103734439834025	0.0139508349756249	0.0109528566775304	5963	tags=100%, list=19%, signal=81%	64849/284111/6505/6509/6510/6511/1468/8402/8604/10165/83733/79751/253512/55238
GO:0032897	BP	GO:0032897	negative regulation of viral transcription	15	-0.908394332205362	-1.98313343261472	0.00103734439834025	0.0139508349756249	0.0109528566775304	2506	tags=73%, list=8%, signal=68%	81559/10206/9830/6737/5987/11074/22954/55223/81603/7342/7538
GO:1902187	BP	GO:1902187	negative regulation of viral release from host cell	14	-0.870869135840645	-1.88742626357789	0.00103950103950104	0.0139508349756249	0.0109528566775304	2506	tags=79%, list=8%, signal=72%	81559/10206/89870/6737/7706/7726/10155/22954/23087/85363/81603
GO:0033276	CC	GO:0033276	transcription factor TFTC complex	13	-0.868895044420532	-1.86131559529838	0.00105042016806723	0.0139508349756249	0.0109528566775304	4112	tags=92%, list=13%, signal=80%	8464/10474/6881/6883/6873/6874/6877/27097/6878/6880/51616/8295
GO:0052697	BP	GO:0052697	xenobiotic glucuronidation	11	-0.944128068843331	-1.96122794577476	0.00107066381156317	0.0139508349756249	0.0109528566775304	1778	tags=100%, list=6%, signal=94%	54575/54659/54657/54579/54578/54577/54576/54600/10720/54490
GO:0000502	CC	GO:0000502	proteasome complex	59	-0.588843769259324	-1.4561241948762	0.001998001998002	0.0231951540235832	0.018210608761227	12106	tags=93%, list=38%, signal=58%	5682/5683/5684/5685/5686/5687/5688/143471/5689/5699/122706/5690/5691/5692/5693/5694/5695/5696/5698/5700/5701/5702/5704/5705/5706/5707/5716/5717/5718/5719/10213/5708/5709/5710/5711/9861/5713/5714/5715/5720/5721/10197/23198/9491/5886/5887/9352/7337/9690/29979/197131/51377/9097/7415/90637
GO:0030684	CC	GO:0030684	preribosome	69	-0.559720691589739	-1.39385141390237	0.001998001998002	0.0231951540235832	0.018210608761227	6886	tags=39%, list=22%, signal=31%	6201/8568/51018/23076/88745/27341/9136/23212/26156/153443/10607/55720/10813/9724/51096/27340/84294/57050/55813/55759/10885/134430/22884/9277/54663/7520/90441
GO:0070936	BP	GO:0070936	protein K48-linked ubiquitination	61	-0.583703168752685	-1.44456543721673	0.001998001998002	0.0231951540235832	0.018210608761227	3039	tags=39%, list=10%, signal=36%	7128/10210/22954/54765/7267/7319/7320/11065/7321/7322/7323/51619/7324/7325/10477/7326/7328/3093/92912/54926/29089/7337/51366/84937
GO:0140029	BP	GO:0140029	exocytic process	73	-0.557185231811579	-1.39306715304027	0.001998001998002	0.0231951540235832	0.018210608761227	5372	tags=45%, list=17%, signal=38%	8773/6616/9342/116841/23557/6622/9751/8723/8676/415117/6804/112755/2054/6809/6810/6812/6813/6814/134957/9900/6850/8867/6857/143425/54843/23025/10497/440279/9341/8673/55823/10490/10652
GO:0031593	MF	GO:0031593	polyubiquitin modification-dependent protein binding	43	-0.613568251043013	-1.49129270869669	0.002002002002002	0.0231951540235832	0.018210608761227	4573	tags=49%, list=14%, signal=42%	83932/8878/23118/257397/7128/79155/79931/84993/29979/29978/50613/56893/143630/51035/51720/7415/124997/22890/130617/54469/84083
GO:0090482	MF	GO:0090482	vitamin transmembrane transporter activity	29	-0.662598133101983	-1.56289572823186	0.00200803212851406	0.0231951540235832	0.018210608761227	5919	tags=76%, list=19%, signal=62%	6573/10560/80704/9963/9962/60386/81034/376497/6513/81031/144195/6514/6515/11182/29988/80736/113235/55065/79581/113278/8884/64220
GO:0015215	MF	GO:0015215	nucleotide transmembrane transporter activity	26	-0.657013037774385	-1.52953325961035	0.00202634245187437	0.0231951540235832	0.018210608761227	5924	tags=81%, list=19%, signal=66%	63910/6573/10478/60386/79085/29957/114789/83447/81034/84275/55186/291/284427/292/92014/147407/293/2030/9197/347734/51000
GO:0055067	BP	GO:0055067	monovalent inorganic cation homeostasis	143	-0.484643045953011	-1.24613559923966	0.002997002997003	0.0309007156559797	0.0242602762060056	6490	tags=38%, list=21%, signal=30%	6337/6338/6340/56833/6556/6557/6558/6559/6560/57468/9990/10723/84561/56996/6507/1811/5172/65010/6521/57282/6522/6508/8671/57835/9497/9498/83697/6546/6548/6549/6550/389015/6553/84679/23315/285195/150159/285335/284525/23557/27131/80763/6863/10312/9777/55858/84286/147007/252839/64699/7274/7337/7380/65082
GO:0046916	BP	GO:0046916	cellular transition metal ion homeostasis	106	-0.492425538259622	-1.25127567562466	0.003996003996004	0.0386049131568845	0.0303088726656607	6692	tags=38%, list=21%, signal=30%	6279/6280/286133/6341/9997/6556/4891/6505/51310/7779/55532/7780/7781/7782/148867/169026/10463/1317/1318/57181/221074/91252/23516/55630/283375/25800/7922/64116/30061/113235/6536/6647/6717/261729/79689/7018/7036/7037/147007/164656
GO:0015718	BP	GO:0015718	monocarboxylic acid transport	107	-0.491537237473402	-1.25012100025549	0.004995004995005	0.0457304115737042	0.0359031301457152	5983	tags=47%, list=19%, signal=38%	6554/6555/8273/201780/347051/345274/84068/6566/162515/387700/201232/151473/6567/9123/9122/9121/9120/9194/23539/220963/9390/6581/114571/65010/376497/10999/10998/200931/123264/159963/8884/160728/6538/6539/6540/6535/9368/6579/10599/28234/338821/53919/6578/11309/28232/6754/6850/8792/8600/54659
