# Supplementary material for: A cuproptosis-related genes signature associated with prognosis and immune cell infiltration in osteosarcoma
Source: Front Oncol. 2022 Oct 6;12:1015094. doi: 10.3389/fonc.2022.1015094 (PMC9582135; doi:10.3389/fonc.2022.1015094)
Supplement: Supplementary file 3 [file DataSheet_3.csv]

ID	Description	setSize	enrichmentScore	NES	pvalue	p.adjust	qvalues	rank	leading_edge	core_enrichment
hsa00040	hsa00040	Pentose and glucuronate interconversions	33	-0.825437721221386	-1.97546422313411	1e-10	2.96246141328268e-09	2.23125496644703e-09	1783	tags=67%, list=6%, signal=63%	7358/7360/54658/54575/54659/54657/54579/54578/54577/54576/54600/10941/574537/79799/7365/10720/7366/7367/54490/7363/7364/9942
hsa00860	hsa00860	Porphyrin metabolism	40	-0.803591382138987	-1.95387252434953	1e-10	2.96246141328268e-09	2.23125496644703e-09	1778	tags=50%, list=6%, signal=47%	54658/54575/54659/54657/54579/54578/54577/54576/54600/10941/574537/79799/7365/10720/7366/7367/54490/7363/7364/7390
hsa00983	hsa00983	Drug metabolism - other enzymes	78	-0.715830311416232	-1.80761750185744	1e-10	2.96246141328268e-09	2.23125496644703e-09	3427	tags=38%, list=11%, signal=34%	7083/7084/7172/1890/83549/7371/54963/54658/54575/54659/54657/54579/54578/54577/54576/54600/10941/574537/79799/7365/10720/7366/7367/54490/7363/7364/7372/51733/151531/7498
hsa03010	hsa03010	Ribosome	146	-0.602159523736311	-1.5506604838461	1e-10	2.96246141328268e-09	2.23125496644703e-09	10220	tags=71%, list=32%, signal=48%	100169751/100169761/100169762/100169763/100169764/100169765/100169766/100169767/100169768/100169753/100169754/100169755/100169756/100169757/100169758/100169759/100169760/6134/4736/140801/6135/6136/6137/23521/9045/6138/6139/100526842/6142/6143/6144/6146/200916/9349/6147/6152/6154/51121/6155/6157/6158/6159/6122/6160/6161/6164/11224/6165/25873/6173/100529097/6166/6168/6169/6170/6123/6124/6171/6125/6…
hsa04120	hsa04120	Ubiquitin mediated proteolysis	134	-0.620229597990558	-1.59467728175438	1e-10	2.96246141328268e-09	2.23125496644703e-09	2790	tags=40%, list=9%, signal=37%	7189/22954/4591/9320/7317/10054/9039/7311/55236/7318/7314/7316/7319/7320/11065/7321/7322/7323/51619/7324/7325/10477/140739/7326/7328/7329/51465/118424/3093/7332/9246/9040/7334/389898/63893/55585/92912/134111/54926/27338/148581/55284/65264/7337/89910/9690/9354/10277/22888/51366/7428/11059/11060/331
hsa05168	hsa05168	Herpes simplex virus 1 infection	462	-0.885263504748019	-2.34049398170057	1e-10	2.96246141328268e-09	2.23125496644703e-09	741	tags=65%, list=2%, signal=64%	162239/57677/140612/22835/7539/339559/65243/284406/146198/139735/284307/114026/7556/163227/94039/51427/7771/163071/7559/7678/7691/7692/7694/7695/7561/7699/7700/7710/7711/90338/169841/7565/7728/7730/7733/339318/7569/7738/7743/7567/7748/7549/7568/7752/7755/10520/7988/7761/7638/7673/7766/7767/7768/7769/7770/7772/7571/7773/353355/10780/9310/57209/219749/58500/90987/56242/9534/10172/113835/7574/10308/…
hsa00650	hsa00650	Butanoate metabolism	24	0.813436607099555	3.30562703093823	1.02153841837334e-10	2.96246141328268e-09	2.23125496644703e-09	638	tags=46%, list=2%, signal=45%	65985/18/35/38/39/123876/348158/6296/341392/142827/7915
hsa00053	hsa00053	Ascorbate and aldarate metabolism	30	-0.815499288696449	-1.93083241305449	8.89136244705197e-10	1.87526917065096e-08	1.41240781455562e-08	1783	tags=67%, list=6%, signal=63%	7358/54658/54575/54659/54657/54579/54578/54577/54576/54600/10941/574537/79799/7365/10720/7366/7367/54490/7363/7364
hsa00061	hsa00061	Fatty acid biosynthesis	17	0.857905830812705	3.26348660065721	2.28948175873809e-09	4.42633140022697e-08	3.33380677149582e-08	210	tags=59%, list=1%, signal=58%	31/32/23205/81616/197322/2180/2181/2182/51703/23305
hsa04130	hsa04130	SNARE interactions in vesicular transport	31	-0.776480751967379	-1.84530543089546	5.22281083020423e-08	8.07794741738254e-07	6.08411647588703e-07	5372	tags=84%, list=17%, signal=70%	8773/9342/8676/8675/55014/53407/415117/6804/112755/2054/6809/6810/6811/10228/8417/9482/55850/6843/6844/9341/8674/10791/8673/143187/10490/10652
hsa00910	hsa00910	Nitrogen metabolism	17	0.818682850446234	3.11428179720861	7.34489943333877e-08	1.06501041783412e-06	8.02140332851471e-07	2459	tags=76%, list=8%, signal=71%	759/771/377677/23632/760/761/762/763/11238/765/766/767/768
hsa05217	hsa05217	Basal cell carcinoma	61	-0.655418665330597	-1.639553366255	1.05496887569367e-07	1.43972223035842e-06	1.08436429328266e-06	4170	tags=38%, list=13%, signal=33%	51684/6932/83439/6934/7157/7471/80326/7480/51384/7472/7482/7473/89780/54361/7474/81029/7475/7476/7477/7478/7479/7483/7484
hsa04740	hsa04740	Olfactory transduction	413	-0.486322684922582	-1.28234171228537	1.40162804525813e-07	1.80654281388825e-06	1.36064476908099e-06	14787	tags=95%, list=47%, signal=51%	341276/26496/283297/144124/390093/121364/392133/121275/282770/442194/26497/26534/26533/390264/79490/390265/219869/219870/26539/26538/26532/126541/26476/391121/127385/391109/391107/121130/219960/343406/219873/128360/390201/81341/128367/128368/26531/390439/81061/440153/79334/390442/122748/390441/391189/26530/26529/81797/79290/392376/138803/138804/138799/286362/286365/138805/441933/347468/392309/284…
hsa01210	hsa01210	2-Oxocarboxylic acid metabolism	19	0.774692769169999	3.04413932792907	1.60819968778034e-07	1.96369646086863e-06	1.47900913114425e-06	1734	tags=37%, list=5%, signal=35%	51166/100526760/48/50/95/586/587
hsa00340	hsa00340	Histidine metabolism	21	0.66556497284599	2.63459374570277	1.55111998836477e-05	0.00015646079882636	0.000117842525431832	3859	tags=67%, list=12%, signal=59%	219/217/218/224/221/222/501/223/144193/26/443/57571/84735/55748
hsa00430	hsa00430	Taurine and hypotaurine metabolism	15	0.756549803822301	2.86612894845581	1.76543400967592e-05	0.000170658620935339	0.000128535984915001	7709	tags=100%, list=24%, signal=76%	84890/570/51380/2326/2327/2328/2329/2330/2571/2572/339896/2678/2687/124975/2686
hsa03060	hsa03060	Protein export	19	-0.769379228620889	-1.7387833560254	2.49835484484886e-05	0.000231847329601974	0.00017462185441891	6415	tags=79%, list=20%, signal=63%	23478/90701/10952/23480/11231/28972/9789/60559/6727/6728/6729/6730/6731/6726/58477
hsa00220	hsa00220	Arginine biosynthesis	22	0.548319326346078	2.14960476175791	0.000123082981138034	0.00105760191200088	0.000796560423739323	1389	tags=27%, list=4%, signal=26%	100526760/95/383/384/435/445
hsa00730	hsa00730	Thiamine metabolism	14	0.649737665823632	2.32322201724895	0.000864765071312397	0.00624192284690711	0.0047012667540226	706	tags=71%, list=2%, signal=70%	52/203/204/205/26289/122481/158067/248/249/250
hsa00120	hsa00120	Primary bile acid biosynthesis	17	0.568366930797383	2.16207629823053	0.00091476455515018	0.00624192284690711	0.0047012667540226	4730	tags=76%, list=15%, signal=65%	10005/8309/1109/6718/23600/570/9023/1593/51302/10858/1581/9420/1582
hsa01040	hsa01040	Biosynthesis of unsaturated fatty acids	23	0.485115767829912	1.94655855839553	0.00209857750887394	0.0128123679489146	0.00964996860036218	195	tags=30%, list=1%, signal=30%	30/641371/10965/122970/11332/51/8310
hsa00360	hsa00360	Phenylalanine metabolism	16	0.521169748292927	2.01483136531049	0.00277840231521921	0.0157216911495331	0.0118412011380331	937	tags=31%, list=3%, signal=30%	218/221/222/314/8639
hsa04978	hsa04978	Mineral absorption	60	-0.541163247097019	-1.35289523293801	0.00614097893808861	0.0316601580808124	0.0238456726017008	6689	tags=43%, list=21%, signal=34%	795/4891/1811/65010/115019/7779/1317/6569/10568/142680/55630/30061/113235/6523/340024/6546/6543/6547/6550/26872/261729/7018/140803/54822/55503/7421
hsa00592	hsa00592	alpha-Linolenic acid metabolism	22	0.41067189923094	1.60997839705875	0.00652495762233676	0.0329084819213506	0.0247858802129955	18643	tags=100%, list=59%, signal=41%	30/51/8310/9415/8681/8399/81579/84647/5320/391013/26279/30814/64600/50487/5321/100137049/8605/283748/123745/255189/5322/8398
hsa00062	hsa00062	Fatty acid elongation	22	0.400770000533577	1.57115946880368	0.00800013168150386	0.0394900117044446	0.0297429307755799	190	tags=23%, list=1%, signal=23%	10449/641371/10965/122970/11332
